# Supplementary material for: ISDE guidelines on the management of cT2N0 esophageal cancer
Source: Dis Esophagus. 2026 Mar 5;39(2):doag019. doi: 10.1093/dote/doag019 (PMC13017695; doi:10.1093/dote/doag019)
Supplement: Supplementary_material_doag019 [file supplementary_material_doag019.zip]

Archive with 3 entries (3 files):
- APPENDIX A.docx
- APPENDIX B.pdf
- Combined COI forms.pdf
